# Supplementary material for: Integration of ubiquitination-related genes in predictive signatures for prognosis and immunotherapy response in sarcoma
Source: Front Oncol. 2024 Oct 14;14:1446522. doi: 10.3389/fonc.2024.1446522 (PMC11513255; doi:10.3389/fonc.2024.1446522)
Supplement: Supplementary file 1 [file DataSheet1.zip]

Archive with 8 entries (8 files):
- Supplementary Table 4.docx
- Supplementary Table 5.docx
- Supplementary Table 6.docx
- Supplementary Table 7.docx
- Supplementary Table 8.docx
- Supplementary Table 1.docx
- Supplementary Table 2.docx
- Supplementary Table 3.docx
